# Supplementary material for: Awareness of diabetes and diabetic retinopathy among a group of diabetic patients in main public hospitals in Damascus, Syria during the Syrian crisis
Source: BMC Health Serv Res. 2019 Aug 5;19:549. doi: 10.1186/s12913-019-4375-8 (PMC6683401; doi:10.1186/s12913-019-4375-8)
Supplement: Supplementary file 2 — The manuscript data: it contains raw data of our results. (XLSX 51 kb) [file 12913_2019_4375_MOESM2_ESM.xlsx]

## Sheet: Awareness-Full) English
Age	gender	dam_nonDam	education	blue_white_collar	maternalstate	incom	Diabetesaffecteye	blindness	riskheartdisease	strokerisk	numbnessrisk	kidneydiseaserisk	limbsischemiarisk	knowledgesource	visitperiodicallyAwarness	period	modalities	Glycemic_control	Duration	age_onset	DM_type	DM_Discovery	medication	diet	control	base_on	visit_doctor	numness	Kidney	stroke	heart	limb_ischemai	HTN	lipid	Family	stop_med_crisis	Why_stopped	substitude	Medical_center	Displaced	Diabetic_eye	visit_ophthalmologist	regularly	advise	Why_notvisit	degree_eye	location2
59	1	2	1	2	2	2	3	3 3	3	3	3	3	3	5	3		1	3	11	48	2	4	4	2	1	2	1	2	2	2	2	2	2	1	2	2		2	2	2	2	2					1
78	2	2	1	4	3	1	1	3 3	1	3	1	3	1	5	1	2	3	1	40	38	2	4	3	1	2	2	1	1	2	2	1	1	1	1	1	1	1	1	1	1	1	1	2	1		4	2
16	1	2	2	3	1	1	1	1 1	3	3	1	3	3	1	1	2	1	3	#NULL!	16	1	1	1	1	1	1	1	2	2	2	2	2	2	2	1	2		2	1	1	2	2		1		4	1
17	2	2	2	4	1	2	1	1 1	1	1	1	1	1	1	1	1	1	1	2	15	2	2	2	2	3	2	1	2	2	2	2	2	2	2	1	2		2	2	1	2	2					1
23	1	1	2	3	1	1	1	3 3	3	3	1	1	1	1	1	2	1	1	9	14	1	4	1	1	3	1	1	2	2	2	2	2	1	2	1	1	1	1	2	1	1	1	1	1		4	1
25	2	2	1	4	2	3	1	1 1	1	3	1	1	3	1	1	2	1	1	10	15	1	1	1	2	1	1	1	1	1	2	2	2	1	1	1	2		2	1	2	1	1	2				6
27	2	1	5	2	1	2	1	1 1	1	1	1	1	1	1	1	2	1	1	17	10	1	1	1	1	3	1	1	1	2	2	2	2	2	2	2	2		2	2	2	1	1	1	1			1
32	1	2	2	2	2	2	1	1 1	1	3	1	1	1	1	1	2	1	1	2	30	2	4	2	2	3	2	1	1	2	2	2	2	1	2	1	1	1	1	1	1	1	1	2	1		4	1
34	1	1	3	2	2	1	1	1 1	3	3	1	1	3	1	1	1	3	3	9	25	2	4	3	1	1	4	1	1	2	2	2	2	2	2	1	1	2	1	2	2	2	1	1	2			1
35	2	2	2	4	2	2	1	1 1	3	3	3	3	3	1	1	2	1	1	1	34	1	4	4	1	2	4	1	1	1	2	2	1	2	2	2	2		2	1	1	1	2			1		6
35	1	1	2	1	2	1	1	1 1	3	3	3	3	3	1	1	2	1	1	0.5	34	2	4	2	2	2	3	1	2	2	2	2	2	2	1	1	2		2	2	2	1	1	2				1
40	1	2	2	3	1	1	1	1 1	3	3	1	1	3	1	1	4	1	3	5	35	2	2	2	1	1	2	2	1	1	2	2	2	1	1	1	2		1	1	1	1	1	2				6
43	2	2	1	4	2	2	1	1 1	1	1	1	1	1	1	1	3	3	1	5	38	2	4	2	1	2	1	1	2	2	2	2	2	1	1	1	2		2	1	2	2	2					6
43	2	2	1	4	2	1	1	1 1	1	3	1	3	1	1	1	2	1	1	11	32	2	4	2	2	2	2	1	1	2	2	2	1	1	1	2	1	1	1	1	1	1	1	2	1		4	1
44	1	2	2	2	2	1	1	1 1	3	3	1	3	1	1	1	2	1	1	12	32	2	4	2	2	2	2	1	1	2	2	2	2	1	1	1	1	1	1	1	2	1	1	2	1		4	2
45	2	2	2	4	2	2	1	3 3	1	3	1	3	1	1	1	2	1	1	23	22	2	4	3	1	2	2	1	1	2	2	1	2	1	1	1	1	1	1	1	1	1	1	2	1		4	1
47	2	2	2	4	2	1	1	1 1	1	1	1	1	1	1	1	2	1	1	8	39	2	4	2	2	1	2	1	1	2	1	2	2	1	1	2	2		1	1	2	1	1	1			4	1
47	2	2	1	4	3	1	1	1 1	1	3	1	1	1	1	1	2	3	3	8	39	2	4	2	1	2	2	1	1	1	2	1	2	1	2	1	1	1	1	1	1	1	1	2	1		4	1
48	2	2	2	4	2	1	1	1 1	1	1	1	3	1	1	1	2	3	3	7	41	2	2	2	2	1	4	1	1	2	2	2	2	1	2	1	2		1	1	1	1	1	2		2	1	6
49	1	2	2	2	2	2	1	1 1	1	1	1	3	1	1	1	2	1	1	12	37	1	4	2	1	2	2	1	1	2	2	1	1	1	2	1	1	1	1	2	1	1	1	2	1		4	1
50	2	2	1	4	2	1	1	1 1	1	1	1	1	1	1	1	4	1	3	3	47	2	4	2	1	3	1	1	1	2	2	1	1	1	2	2	1	3	1	1	1	2	2					1
50	1	2	3	2	2	2	1	1 1	1	1	3	1	3	1	2		1	1	3	47	2	2	1	1	2	1	1	1	2	1	1	2	1	1	1	1	2	2	2	1	1	1	1	1		1	1
50	1	2	2	1	2	2	1	2 2	3	1	1	1	1	1	1	2	3	3	12	38	2	2	3	1	1	1	1	1	1	2	2	2	1	2	1	2		2	2	2	1	1	2		1	1	1
51	2	2	3	4	2	1	1	1 1	3	3	1	3	1	1	1	2	3	3	3	48	2	4	3	1	2	4	1	1	2	2	2	2	2	1	1	2		2	2	1	2	1	1	1			1
51	1	2	5	1	2	2	1	1 1	3	3	1	1	1	1	1	2	3	1	17	34	2	4	3	1	2	1	1	2	2	2	2	2	2	1	1	1	1	1	1	1	1	1	2				1
51	2	2	2	4	2	1	1	1 1	1	3	1	3	1	1	1	2	1	1	9	42	2	4	2	2	3	2	1	1	2	2	1	2	1	1	1	1	1	1	1	1	1	1	2	1		4	1
52	2	1	2	4	2	2	1	1 1	1	1	1	1	1	1	1	2	3	3	12	40	2	4	3	1	3	4	1	1	2	2	2	2	2	2	1	2		1	2	2	1	1	2		3	4	1
52	2	2	1	4	2	1	1	1 1	1	3	1	3	1	1	1	2	1	1	17	35	2	2	2	2	2	2	1	1	2	2	1	2	1	1	1	2		1	2	1	1	1	2	1		4	1
53	2	2	2	4	2	2	1	1 1	1	1	3	1	3	1	1	2	1	1	1	52	2	4	1	1	1	1	1	2	2	2	2	2	1	1	1	2		2	1	1	1	2			3	4	6
53	1	2	3	2	2	2	1	1 1	1	3	1	3	1	1	1	2	1	1	13	40	2	4	3	1	2	2	1	1	2	2	1	2	1	2	1	1	1	1	2	1	1	1	2	1		4	1
54	2	1	2	4	2	2	1	1 1	1	1	1	1	3	1	1	2	3	3	12	42	2	2	1	2	1	4	1	1	2	2	2	2	1	1	1	2		2	2	2	1	1	1	1		2	6
54	2	1	4	4	2	2	1	1 1	1	3	1	1	1	1	1	2	1	1	10	44	2	1	3	2	1	2	1	1	2	2	1	2	1	1	1	1	1	2	1	1	1	1	1	2		4	2
54	2	2	1	4	2	1	1	1 1	1	3	1	3	3	1	1	2		3	3	51	2	4	2	1	3	2	1	1	2	2	1	2	1	1	2	1	1	1	1	1	1	1	2	1		4	1
55	1	2	2	2	2	2	2	2 2	3	3	1	1	3	1	1	4	1	3	2	53	2	4	4	1	1	1	2	1	2	2	2	2	2	1	1	1	2	1	1	2	2	2					6
55	1	2	1	2	2	1	1	3 3	3	3	1	1	3	1	1	4	3	3	0.5	54	2	4	1	1	2	4	1	2	2	2	2	2	2	2	2	2		2	2	2	1	1	1	1		4	1
56	1	1	5	3	2	1	1	1 1	1	1	1	1	1	1	1	2	1	1	14	42	2	2	1	1	3	2	1	1	1	2	1	1	1	1	1	1	1	1	1	1	1	1	2	1		4	2
58	2	2	1	4	2	1	1	1 1	1	1	1	1	1	1	1	3	3	1	20	38	2	5	1	2	2	3	1	1	2	2	2	2	1	1	1	2		2	1	1	2	2					1
58	1	2	1	2	2	2	1	3 3	3	3	1	1	1	1	1	2	1	3	22	36	2	2	1	2	1	4	1	1	2	2	2	1	1	2	2	2		2	2	2	2	1	2		4		1
58	1	2	4	1	2	2	3	1 1	1	1	1	3	1	1	1	2	3	1	40	18	2	2	3	2	2	2	1	1	1	2	1	2	2	1	1	2		2	1	1	1	1	2	1		4	1
59	1	2	1	2	2	2	1	1 1	1	1	1	1	1	1	1	2	1	1	10	49	2	4	1	1	3	1	1	1	2	2	2	2	2	1	2	2		2	1	1	1	1	1	2		3	1
59	2	1	2	4	2	1	1	1 1	1	1	1	1	1	1	1	2	3	3	5	54	2	4	2	2	1	1	1	2	1	1	2	2	1	1	1	1	3	1	1	1	1	1	2		2	4	6
60	1	2	2	2	2	1	1	1 1	1	1	1	1	1	1	1	4	3	1	22	38	2	2	1	3	1		1	1	1	2	1	2	1	1	2	2		2	2	1	2	2					1
60	2	1	2	4	3	2	1	1 1	1	1	1	1	1	1	1	3	1	1	4	56	2	4	3	1	1	3	1	1	2	2	2	2	1	1	1	1	1	2	2	2	2	2					1
60	2	2	2	4	2	2	1	1 1	1	3	1	1	1	1	1	2	3	3	20	40	2	1	1	2	2	3	1	1	1	2	2	2	1	2	1	1	1	1	2	1	1	1	1	2			1
60	2	2	2	4	2	1	1	3 3	3	3	1	3	3	1	1	2	1	3	13	47	2		3	1	3	1	1	1	2	2	2	2	1	1	1	1	1	1	1	1	1	1	1	1		4	6
61	2	2	2	4	2	2	1	1 1	1	1	1	1	1	1	1	2	3	3	10	51	2	4	2	1	1	4	1	1	1	2	2	1	2	2	1	2		2	2	2	1	1	1	1		4	1
63	2	2	1	2	3	1	1	1 1	1	1	1	1	3	1	1	2	1	1	15	48	2	4	2	2	2	4	1	1	2	1	1	1	1	2	2	2		1	2	1	1	1	1	1		2
63	1	2	2	2	2	1	1	1 1	1	1	1	1	1	1	1	2	1	1	15	48	2	4	2	2	1	1	1	1	2	2	2	1	2	1	1	2		2	2	2	1	1	1	1		4	1
63	1	2	5	1	2	4	1	1 1	1	1	1	3	1	1	1	2	3	1	9	54	2	1	2	1	2	1	1	2	2	2	2	2	1	2	1	2		2	2	2	1	1	1				3
66	1	1	3	1	2	1	1	1 1	1	3	1	1	1	1	1	2	1	3	15	51	2	1	1	2	3	2	1	1	1	2	1	2	1	2	1	1	1	1	1	1	1	1	2	1		4	2
68	2	2	1	4	2	2	1	1 1	1	1	1	1	3	1	1	2	3	3	10	58	2	4	2	2	1	3	1	1	2	2	2	2	1	2	1	2		1	1	2	1	1	2				6
70	2	2	1	4	2	1	1	1 1	1	1	1	1	1	1	1	2	1	1	5	65	2	1	3	1	1	2	1	1	1	1	1	1	1	1	2	2		1	2	2	2	2					1
70	2	2	1	4	3	1	1	1 1	1	1	1	1	1	1	1	2	1	3	5	65	2	4	2	1	1	1	1	2	2	2	2	2	1	1	1	1	1	1	2	1	1	1	1	1		4	6
70	2	2	2	4	3	1	1	1 1	1	1	1	1	3	1	1	2	3	1	15	55	2	1	2	2	2	3	1	1	2	2	2	2	2	2	1	2		1	2	2	1	1	2			2	1
72	1	1	4	2	2	1	1	1 1	1	3	1	1	1	1	1	2	1	1	5	67	2	4	2	1	2	4	1	1	2	2	2	2	2	1	1	2		1	2	1	1	1	1	1		3	1
74	2	2	2	2	3	1	1	1 1	3	1	3	3	3	1	2		1	3	5	69	2	4	2	2	2	3	1	2	2	2	2	2	1	2	1	2		2	2	2	2	2					1
86	1	2	1	2	3	2	1	1 1	3	3	1	3	3	1	1	1	1	3	2	84	2	2	2	1	1	4	1	1	2	2	2	2	1	1	2	2		2	2	2	2	2					6
12	1	1	3	1	1	1	1	1 1	3	3	1	3	1	2	2		1	3	2	10	1	4	1	2	2	3	1	1	2	2	2	2	2	2	2	2		2	2	1	2	2					1
17	2	1	4	1	1	3	1	1 1	3	3	1	3	1	2	2		1	3	3	14	1	4	1	2	2	1	1	1	2	2	2	2	2	2	2	2		2	2	2	2	2					3
31	1	1	1	2	2	1	3	3 3	1	1	1	3	1	2	3		1	3	5	26	2	4	2	2	2	3	1	2	2	2	2	2	2	2	1	2		2	2	2	2	2			2		6
40	2	2	2	4	2	2	1	1 1	1	1	1	1	1	2	1	2	3	1	10	30	2	3	1	1	1	1	1	1	1	2	2	1	1	2	1	2		1	1	2	1	1	2	2		4	1
41	2	2	4	1	2	2	1	2 2	1	1	1	3	3	2	1	3	1	1	5	36	2	4	2	1	3	4	1	2	2	2	2	2	2	2	1	1	3	1	1	1	2	2			2		3
42	2	2	4	1	2	2	1	3 3	1	3	1	3	3	2	1	3	3	3	5	37	2	4	2	1	3	3	1	2	2	2	2	2	1	2	1	1	1	1	1	1	2	2			3		1
43	2	1	3	4	2	1	1	3 3	1	1	1	3	3	2	1	4	1	1	3	40	2	4	2	1	2	4	2	1	1	2	2	2	1	2	1	2		2	1	1	2	2			1		6
43	2	2	2	4	2	2	1	1 1	1	1	1	1	1	2	1	1	1	1	15	28	2	4	1	1	1	2	1	1	1	2	2	2	1	2	2	2		1	1	1	2	2					1
46	1	2	4	1	2	3	1	3 3	1	1	1	3	3	2	3		3	3	9	37	2	4	2	1	3	3	1	2	2	2	2	2	2	2	2	1	1	1	1	1	2	2			1		3
46	2	1	3	4	2	3	1	3 3	1	3	1	3	1	2	1	4	1	1	6	40	2	4	2	2	3	3	1	2	2	2	2	2	2	2	2	2		1	2	2	2	2			4		3
46	2	2	1	4	2	1	1	1 1	1	3	1	3	1	2	1	2	3	1	7	39	2	4	3	2	2	2	2	1	2	2	1	1	1	1	1	1	1	1	1	1	1	1	2	1		4	1
47	1	2	2	2	2	1	1	1 1	1	1	1	1	1	2	1	2	1	1	10	37	2	4	2	1	1	2	1	1	2	2	2	2	2	2	1	1	1	1	1	1	2	2					1
47	1	2	2	3	2	2	1	1 1	3	3	1	3	3	2	1	1	1	1	0.1	47	2	4	4	2	1	1	1	1	2	2	2	2	1	1	2	2		2	2	2	2	2					6
48	2	2	1	4	2	1	1	1 1	1	1	1	1	1	2	1	2	1	3	2	46	2	4	4	2	1	2	1	1	1	2	2	2	1	2	1	1	1	1	1	1	1	1	2	1		4	2
49	2	1	2	4	2	3	1	3 3	1	3	1	3	1	2	1	2	1	1	11	38	2	4	2	1	3	4	1	2	2	2	2	2	2	2		2		2	2	2	2	2			3		6
50	2	2	2	2	3	2	1	1 1	1	1	1	3	1	2	1	2	1	1	1	49	2	2	4	1	3	1	1	1	2	2	1	1	1	2	2	2		2	2	2	2	2			4		6
51	2	2	3	4	2	2	1	1 1	1	3	3	3	3	2	1	2	1	1	7	44	2	2	3	1	1	2	1	1	2	2	2	2	1	1	1	2		2	1	2	1	1	2	2		4	2
54	1	2	4	1	2	3	1	1 1	1	3	1	3	3	2	3		1	1	8	46	2	4	2	2	3	3	1	2	2	2	2	2	2	2	2	1	2	1	1	1	2	2			3		1
55	2	2	4	4	3	2	1	2 2	3	3	1	1	1	2	1	2	1	1	14	41	2	3	3	2	3	2	1	1	2	2	2	1	2	1	1	2		1	2	2	1	1	2	1		4	1
55	2	2	1	4	2	1	1	1 1	1	3	1	3	1	2	1	2	1	1	17	38	2	4	1	1	1	2	1	1	1	2	1	2	1	1	1	1	1	1	1	1	1	1	2	1		4	2
57	2	2	1	4	2	2	1	3 3	1	3	1	3	1	2	1	2	3	1	8	49	2	1	2	2	2	4	1	1	2	2	2	2	1	2	1	1	1	1	1	1	1	1	2				3
58	2	1	3	4	2	2	1	1 1	3	3	1	3	3	2	1	2	1	1	15	43	2	1	2	1	2	4	1	1	2	2	2	2	1	1	2	2		2	2	2	1	1	2		1	3	6
63	2	2	1	2	2	2	1	1 1	3	1	1	1	1	2	1	3	3	1	20	43	2	3	1	2	1	3	1	1	1	2	2	2	1	2	1	2		2	2	1	2	2					1
63	2	2	1	4	2	2	1	3 3	3	3	1	3	1	2	1	2	3	3	18	45	2	4	3	1	1	1	1	1	2	2	2	2	2	1	1	1	1	1	1	1	1	1	1	1		2	3
63	1	2	2	1	2	2	1	1 1	1	1	1	1	1	2	1	2	3	1	17	46	2	2	2	2	1	1	1	2	2	1	2	2	1	1	2	2		1	2	1	1	1	2	1		4	1
64	2	2	1	4	2	2	1	1 1	1	3	1	3	1	2	1	1	1	3	14	50	2	1	3	2	1	2	1	2	1	2	2	2	1	2	1	2		2	2	2	1	1	2		3		1
65	2	2	1	4	2	2	1	3 3	1	1	3	1	3	2	3		1	1	10	55	2	4	2	2	3	2	1	2	2	2	2	1	1	2	2	2		1	2	2	2	2					1
65	2	2	1	4	2	2	1	3 3	3	3	1	3	3	2	2		1	1	6	59	2	4	3	2	2	3	1	2	2	2	1	2	1	1	2	1	1	1	1	1	1	1	2		1		6
70	2	2	1	4	2	1	1	1 1	1	3	1	1	1	2	1	2	1	1	35	35	2	2	1	1	2	1	1	1	2	2	1	2	2	1	1	2		2	2	2	1	1	2	1		4	1
76	1	2	2	2	2	1	1	3 3	1	3	1	3	3	2	1		3	3	32	44	1	4	3	1	1	4	1	1	2	2	2	2	1	2	1	1	3	1	1	2	1	1	1	3		4	3
30	1	2	2	3	2	2	1	1 1	3	3	1	1	3	3	1	2	1	1	10	20	1	4	1	2	3	3	1	2	2	2	2	1	2	2	2	2		2	1	1	1	1	1	1		4	6
42	1	2	3	2	2	2	1	1 1	3	3	1	1	3	3	1	2	1	1	16	26	1	2	1	1	2	4	1	1	1	2	2	1	1	2	1	2		2	1	1	1	1	1	1		3	1
42	2	2	2	4	2	1	1	1 1	3	3	1	1	3	3	1	2	3	3	1	41	2	2	1	2	1	4	1	2	2	2	2	2	1	1	1	2		2	2	1	2	1	2		4		6
45	1	2	2	2	2	2	1	3 3	1	3	1	3	3	3	1	4	3	3	8	37	2	4	2	1	3	4	1	2	2	2	2	2	2	2	1	1	1	1	1	1	2	2			3		3
45	1	2	3	2	2	2	1	3 3	1	3	1	3	1	3	1	2	1	1	5	40	2	4	2	1	3	1	1	2	2	2	2	2	2	2	1	1	1	1	1	1	1	1	2				3
47	1	2	2	3	2	1	1	1 1	3	3	3	1	3	3	1	2	1	1	1	46	2	2	1	1	3	4	1	2	1	2	2	2	2	2	2	2		2	1	1	1	2			4	2	6
47	2	2	2	4	2	1	1	1 1	3	3	1	1	3	3	1	3	3	1	10	37	2	1	3	2	1	4	1	1	2	2	2	2	1	1	2	2		2	1	1	2	2					1
47	1	1	4	1	2	2	1	1 1	1	1	1	1	1	3	1	1	1	1	7	40	2	2	3	2	2	2	1	1	2	2	2	2	2	1	1	1	3	1	2	1	2	2					6
48	1	2	4	1	2	2	1	1 1	1	1	1	1	1	3	1	3	3	1	5	43	2	4	3	2	2	4	1	1	2	2	2	2	2	2	1	1	2	2	2	2	2	2					1
49	2	2	2	4	3	1	2	3 3	1	3	1	3	1	3	3		1	1	9	40	2	4	3	2	1	2	1	2	2	2	2	2	1	2	2	2		2	2	2	2	2			4		6
50	2	2	2	4	2	2	3	3 3	1	3	1	3	3	3	3		3	3	10	40	2	1	2	1	3	2	1	2	2	2	2	2	2	2	1	1	1	1	1	1	2	2			1		1
50	2	2	1	4	2	2	1	1 1	1	1	1	1	1	3	1	2	3	1	3	47	2	1	2	2	2	3	1	1	2	2	2	1	2	2	2	2		2	1	1	1	1	1			4	1
50	2	2	5	1	2	3	1	1 1	1	1	1	3	1	3	1	2	3	1	7	43	2	4	2	1	2	3	1	2	2	2	2	2	2	2	1	2		2	1	2	1	1	1				3
50	2	1	2	4	2	2	1	1 1	3	3	1	1	3	3	1	2	1	3	4	46	2	4	3	2	3	4	1	2	2	2	2	2	1	2	1	2		1	2	2	2	1	2		4		6
50	2	2	2	4	2	2	1	1 1	1	3	1	3	1	3	1	2	1	1	9	41	2	4	2	2	2	3	2	1	2	2	2	2	2	2	2	1	1	1	1	1	1	1	2				3
53	2	1	1	4	2	2	1	3 3	1	3	1	3	3	3	3		3	3	8	45	2	5	2	1	3	4	1	2	2	2	2	2	2	2	2	2		2	2	2	2	2			4		6
53	2	2	3	4	3	2	1	3 3	1	3	1	3	1	3	1	2	1	1	9	44	2	1	2	2	2	4	1	2	2	2	2	2	2	2	2	1	1	1	1	1	1	1	2				3
53	2	1	5	1	2	3	1	1 1	1	1	1	1	1	3	1	2	3	1	7	46	2	4	2	1	3	4	1	2	2	2	2	2	2	2	2	2		1	2	2	1	1	2				3
54	2	2	1	2	2	1	1	1 1	1	1	1	1	1	3	1	3	1	3	9	45	2	1	2	1	1	3	1	1	1	2	1	2	2	1	1	2		1	1	1	2	2					1
55	1	2	3	1	2	2	1	1 1	3	3	1	1	3	3	1	2	1	1	20	35	2	4	2	2	1	4	1	1	2	2	2	2	2	1	1	2		1	1	1	1	2			2		6
55	1	1	5	1	2	3	1	1 1	1	1	1	1	1	3	1	4	1	1	9	46	2	4	3	2	2	3	2	1	2	2	2	2	1	2	1	2		1	2	1	2	2					3
55	2	2	2	4	2	2	1	1 1	1	1	1	1	1	3	1	2	3	3	7	46	2	4	2	1	3	4	1	2	2	2	2	2	2	2	1	1	1	1	1	1	2	1	2		4		6
55	2	1	2	4	2	3	1	1 1	1	3	1	3	3	3	3		1	1	9	46	2	1	2	1	3	4	2	2	2	2	2	2	2	2	2	2		2	2	2	2	1	2		4		3
56	1	2	1	2	3	3	3	3 3	1	3	1	3	3	3	2		1	3	11	45	2	4	3	2	2	2	1	1	2	2	2	2	2	2	2	1	2	2	2	1	2	2			1		6
56	1	2	2	2	2	3	3	3 3	1	3	1	3	3	3	2		1	3	9	47	2	4	4	1	3	3	1	2	2	2	2	2	2	2	2	1	2	2	2	2	2	2			1		2
56	1	2	2	2	2	1	1	1 1	3	3	1	1	1	3	1	4	1	1	10	46	2	4	3	1	2	3	2	2	2	2	2	1	2	2	1	2		2	2	1	2	2					6
56	2	1	3	4	4	2	1	3 3	1	1	1	3	1	3	1	2	3	1	10	46	2	4	2	2	2	3	1	1	2	2	2	2	1	2	2	1	1	1	1	2	1	1	2				3
56	2	1	2	4	3	2	1	3 3	1	1	1	3	1	3	1	2	3	1	11	45	2	4	2	1	3	3	1	2	2	2	2	2	2	2	1	1	1	1	2	2	1	1	2				3
57	2	1	3	4	2	1	1	1 1	1	3	1	3	1	3	3		3	3	12	45	2	4	2	2	3	2	1	1	2	2	2	2	1	2	2	1	3	1	2	2	2	2			2		1
57	1	1	4	2	4	4	1	3 3	1	1	1	1	1	3	2		1	3	10	47	2	4	2	2	3	3	1	2	2	2	2	2	2	2	2	2		2	2	2	2	2			1		1
57	1	2	2	2	2	2	1	1 1	1	1	1	1	1	3	1	4	3	1	9	48	2	4	3	2	3	2	1	1	2	2	2	2	1	1	1	1	2	2	2	1	2	2					1
58	1	1	5	1	2	2	1	1 1	3	3	1	1	3	3	1	4	1	1	10	48	2	4	1	1	2	2	1	2	2	2	2	2	2	1	1	1	1	1	2	2	2	2					1
58	2	1	4	4	2	2	1	1 1	3	3	1	3	3	3	1	2	1	1	7	51	2	4	2	1	3	4	1	1	2	2	2	2	1	1	1	2		1	2	2	1	1	2		1	4	6
58	2	1	1	4	2	2	1	1 1	1	1	1	3	3	3	1	2	3	3	5	53	2	4	1	2	3	2	2	2	2	2	2	1	1	2	2	2		2	1	1	1	1	2		1	4	1
58	2	2	3	4	3	2	1	1 1	1	3	1	3	1	3	1	2	1	1	8	50	2	1	2	2	2	3	1	2	2	2	2	2	1	1	1	1	1	1	1	1	1	1	2				3
59	1	2	5	1	2	3	1	1 1	1	1	1	1	1	3	1	2	1	1	12	47	2	4	3	2	2	4	1	1	2	2	2	2	1	1	1	2		1	2	1	2	2
59	2	2	1	4	3	2	1	3 3	1	1	1	3	3	3	1	2	3	1	9	50	2	1	3	2	1	1	1	1	2	2	2	2	1	2	1	1	1	1	1	1	1	1	2				3
60	1	2	1	2	2	1	1	1 1	1	3	1	1	3	3	1	2	1	3	2	58	2	4	2	1	1	4	1	1	2	2	2	2	2	2	1	2		2	1	2	2	2			4		1
60	1	2	2	2	2	2	1	3 3	3	3	1	3	3	3	1	2	3	3	20	40	2	4	3	2	1	1	1	1	2	2	2	2	1	2	1	1	1	1	1	1	1	1	1	1		4	3
60	1	2	1	2	2	1	1	1 1	1	1	1	1	1	3	1	2	1	1	5	55	2	4	2	1	3	4	1	2	2	1	2	2	1	2	1	2		1	2	1	1	1	2		1	4	6
60	1	2	2	3	2	2	1	1 1	1	3	1	1	1	3	1	2	3	1	20	40	2	1	3	2	1	1	1	1	2	2	2	2	1	2	1	1	1	1	1	1	1	1	2			4	3
61	2	2	1	4	2	2	2	3 3	3	3	1	3	3	3	3		1	3	16	45	2	1	3	1	2	4	1	1	2	2	2	2	1	1	1	2		1	1	1	2	2			1		6
61	2	2	2	4	3	1	1	1 1	1	1	1	1	1	3	1	2	1	1	9	52	2	3	3	2	1	4	1	1	2	2	2	2	1	1	1	1	3	2	1	2	2	1	2		2		6
62	2	2	2	4	2	2	1	3 3	1	3	1	3	1	3	1	2	3	3	20	42	1	4	3	2	1	4	1	1	2	2	2	1	1	2	1	1	1	1	1	1	1	1	1	3		4	3
62	1	1	2	2	2	1	1	1 1	1	1	1	1	1	3	1	2	3	3	15	47	2	4	1	2	3	4	1	1	1	1	1	2	1	1	1	1	2	1	2	2	1	1	2		1	4	1
62	1	2	3	2	2	2	1	1 1	1	1	1	3	1	3	1	2	1	1	17	45	2	1	3	1	1	3	1	1	2	2	2	2	1	2	2	2		1	1	1	1	1	2			2	3
63	1	2	4	1	2	3	1	3 3	1	3	1	3	1	3	1	2	3	3	20	43	2	4	3	1	1	4	1	1	2	2	2	2	1	2	1	1	1	1	2	1	1	1	1	3		4	3
63	1	2	3	2	2	3	1	1 1	1	1	1	3	1	3	1	2	3	1	14	49	2	1	3	1	2	1	1	2	2	2	2	2	1	1	2	1	1	1	1	1	1	1	2				3
64	1	2	1	2	2	1	1	1 1	1	1	1	1	1	3	1	2	1	1	15	49	2	2	1	1	1	4	1	1	1	2	2	2	1	1	2	1	1	1	1	2	1	1	1	1		4	6
67	2	2	1	4	2	1	1	1 1	1	3	1	1	3	3	1	2	3	3	20	47	2	4	1													2		2	2	2	2	2					6
67	1	2	5	1	2	1	1	3 3	1	3	3	1	1	3	1	2	1	1	10	57	2	4	2	1	2	4	1	2	2	2	2	2	2	2	2	1	1	2	2	1	2	2
67	1	1	4	1	2	1	1	1 1	1	1	1	1	1	3	1	2	1	1	10	57	2	4	2	2	1	2	1	1	2	2	1	1	2	2	1	1	2	1	2	1	1	1	2		1	2	6
67	1	2	2	2	2	2	1	3 3	1	3	1	3	3	3	1	2	3	1	10	57	2	4	3	1	2	1	1	2	2	2	2	2	1	1	1	1	1	1	1	1	1	1	2				3
68	1	1	2	2	2	2	1	3 3	1	3	1	3	1	3	3		1	1	20	48	2	4	3	2	2	2	1	1	2	2	2	2	1	2	1	1	1	1	2	2	2	2			1		1
68	1	2	5	1		1	1	3 3	1	3	3	1	1	3	1	2	1	1	11	57	2	4	2	1	3	3	1	2	2	2	2	2	2	2	2	1	1	2	2	1	2	2					3
69	1	2	2	2	3	3	1	1 1	1	1	1	3	1	3	1	2	1	1	17	52	2	1	3	2	2	2	1	2	2	2	2	2	1	2	1	1	1	1	1	1	1	1	2				3
70	1	2	2	2	2	3	1	1 1	1	1	1	1	1	3	1	1	1	3	25	45	2	2	3	2	2	4	1	2	2	1	2	2	1	1	2	1	1	2	2	1	1	1	1	1		4	3
70	2	2	1	4	2	2	1	3 3	3	3	1	3	3	3	1	2	3	3	8	62	2	4	2	2	1	4	1	1	1	2	2	1	1	2	1	2		2	1	1	1	1	2		3	2	1
70	1	2	1	2	2	2	1	3 3	1	3	1	3	3	3	1	2	3	1	20	50	2	4	3	2	2	1	1	1	2	2	2	2	1	1	2	1	1	1	1	1	1	1	2	2		4	3
72	2	2	1	2	3	2	1	1 1	1	1	3	3	3	3	1	3	1	3	10	62	2	2	2	2	3	1	1	2	2	2	2	2	2	2	1	2		2	1	1	2	2					1
72	2	2	2	4	2	1	1	1 1	1	1	1	1	1	3	1	2	1	1	2	70	2	1	2	2	2	4	1	1	2	2	2	2	1	1	2	2		1	2	1	1	1	2		3	4	6
72	2	2	3	4	3	2	1	3 3	3	3	1	1	3	3	1	2	1	1	10	62	2	4	3	2	3	4	1	1	1	2	2	2	1	1	2	2		1	2	2	2	1	2		1		6
73	2	2	1	4	3	2	1	1 1	3	3	1	3	3	3	1	1	1	1	10	63	2	1	3	1	1	4	1	1	2	2	1	2	1	2	2	2		2	1	1	1	1	1	2		1	1
73	1	2	3	2	2	3	1	1 1	3	3	3	1	1	3	1	4	3	3	30	43	1	1	3	1	1	1	1	2	2	2	2	1	1	2	2	1	1	1	1	1	1	1	1	1		4	3
74	2	2	1	4	3	2	1	1 1	1	3	1	3	1	3	1	3	3	3	30	44	2	4	3	2	1	1	1	1	2	2	2	2	2	2		1	1	1	2	2	1	1	1	1		4	3
75	2	2	1	4	3	2	1	3 3	1	3	1	3	3	3	1	1	3	3	30	45	2	4	3	1	1	1	1	1	2	2	2	2	1	2	1	1	3	1	1	1	1	1	1	1		4	3
77	2	2	1	4	3	2	1	3 3	3	3	1	1	3	3	1	2	1	1	1	76	1	2	2	1	3	4	1	1	2	2	2	2	1	1	1	2		2	2	2	1	2			1		6
77	1	2	2	2	2	2	1	1 1	1	1	1	1	1	3	1	4	1	1	15	62	2	4	2	1	3	4	1	2	2	2	2	2	2	2	1	2		2	2	1	2	2					1
47	1	2	4	1	2	3	1	1 1	1	1	1	1	1	4	1	2	3	1	6	41	2	4	2	1	2	3	1	2	2	2	2	2	2	2	1	2		2	2	2	1	1	2				3
49	1	1	5	1	2	2	1	1 1	1	1	1	1	1	4	1	2	1	1	5	44	2	4	2	1	2	3	1	2	2	2	2	2	2	2	1	2		2	2	2	1	1	1				3
49	1	2	3	2	2	3	1	3 3	1	1	1	3	1	4	1	2	1	1	7	42	2	3	2	1	3	3	1	2	2	2	2	2	2	2	2	1	1	1	1	1	1	1	2				3
49	2	1	2	4	1	3	1	1 1	1	1	1	3	1	4	1	2	3	1	5	44	2	4	2	1	3	4	1	2	2	2	2	2	2	2	2	2		1	2	2	1	1	2				3
50	2	2	1	4	2	1	1	3 3	1	3	1	3	1	4	3		1	1	9	41	2	1	2	2	3	2	1	2	2	2	2	2	2	2	1	1	3	1	2	1	2	2			1		6
50	2	1	5	1	2	3	1	3 3	1	1	1	1	1	4	1	4	3	3	5	45	2	4	4	1	3	2	1	2	2	2	2	2	2	2	2	2		2	2	1	2	2			4		6
52	2	2	5	1	2	3	1	1 1	1	1	1	3	1	4	1	3	3	3	7	45	2	4	2	1	3	3	2	1	2	2	2	2	2	2	1	1	1	1	1	1	2	2			3		1
55	1	2	1	3	2	1	1	1 1	1	1	1	1	1	4	1	2	3	1	24	31	2	2	3	2	2	2	1	1	2	2	1	1	1	1	1	1	1	1	1	1	1	1	2	1		4	2
57	2	2	5	1	2	3	1	1 1	1	1	1	1	1	4	1	3	3	3	12	45	2	2	2	1	3	4	1	2	2	2	2	2	2	2	1	1	1	1	1	1	2	2			4		1
57	2	2	5	1	2	3	1	1 1	1	1	1	1	1	4	1	2	3	3	13	44	2	4	2	1	3	3	1	2	2	2	2	2	2	2	1	1	1	1	1	2	2	2			4		6
57	2	2	2	4	3	1	1	1 1	3	3	1	3	3	4	1	4	3	1	1	56	2	2	2	1	3	3	2	1	2	2	2	1	1	1	2	2		2	1	1	2	2					1
58	1	2	3	2	2	3	1	3 3	1	3	1	3	1	4	1	2	1	1	10	48	2	1	2	1	2	3	2	2	2	2	2	2	1	2	1	1	1	1	1	1	1	1	2				3
65	2	2	1	4	3	1	1	1 1	1	3	1	1	1	4	1	2	3	1	11	54	2	4	3	1	1	3	1	1	2	2	2	1	1	2	2	2		1	1	1	1	1	2	1		2	3
65	2	2	1	4	2	1	1	1 1	1	1	1	1	1	4	1	2	3	1	11	54	2	4	3	1	1	3	1	1	2	2	2	1	1	2	1	2		1	1	1	1	1	2	1		2	3
65	2	2	1	4	2	1	1	1 1	1	1	1	1	1	4	1	2	3	3	10	55	2	4	3	1	1	4	2	1	2	2	2	2	1	2	2	2		1	1	1	1	1	2	1		2	3
66	2	2	1	4	2	1	1	1 1	1	1	1	1	1	4	1	2	3	3	10	56	2	4	3	1	1	3	1	1	2	2	2	1	1	2	1	2		1	1	1	1	1	2	1			1
70	2	2	1	4	2	1	1	1 1	3	1	1	1	1	4	1	2	3	1	15	55	2	4	3	1	1	3	1	1	1	2	2	2	1	2	1	2		1	1	1	1	1	2	1		2	3
10	2	2	2	1	1	3	3	3 3	3	3	3	3	3	5	3		1	1	0.5	9	1	4	1	2	1	4	1	2	2	2	2	2	2	2	1	2		2	2	2	1	2			1		1
14	2	2	2	1	1	1	1	1 1	3	3	1	1	3	5	1	3	1	3	7	7	1	4	1	2	3	1	1	2	2	2	2	2	2	2	1	2		2	1	1	2	2					1
14	2	2	2	4	1	1	1	1 1	1	3	1	1	1	5	1	2	1	1	7	7	2	2	1	1	2	2	1	2	2	2	2	2	2	2	2	2		2	1	1	1	1	2	1		4	2
21	2	2	5	1	1	2	1	3 3	1	1	1	1	1	5	1	2	3	3	1	20	1	4	1	1	2	4	1	2	2	2	2	2	1	2	1	2		2	1	1	2	1	1	1		4	6
21	2	2	5	4	1	3	1	3 3	1	1	1	1	1	5	1	2	3	3	1	20	1	4	1	1	2	4	1	2	2	2	2	2	2	2	1	2		2	2	2	2	1	2		4		1
27	2	1	5	1	1	2	1	1 1	1	1	1	1	1	5	1	2	1	1	17	10	2	1	1	1	3	4	1	1	2	2	2	2	2	2	1	2		2	2	1	1	1	1	2			1
27	2	2	2	4	1	2	1	3 3	1	3	1	3	3	5	1	2	1	3	17	10	1	4	1	1	1	1	1	1	2	2	2	2	1	2	1	2		1	2	1	2	1	2		1	4	6
34	1	2	2	3	1	1	3	3 3	3	3	1	3	3	5	3		1	3	3	31	2	2	2	2	3	2	1	2	2	2	2	2	2	2	2	2		2	2	1	2	2			1		6
37	1	2	4	3	2	1	1	1 1	1	1	1	1	3	5	1	2	1	1	17	20	#NULL!	2	1	1	2	4	1	1	1	2	2	1	1	2	2	1	1	1	1	1	2	2					1
38	1	1	5	1	2	3	1	1 1	1	1	1	1	1	5	1	2	3	1	5	33	2	2	2	1	2	4	1	2	2	2	2	2	2	2	1	2		2	2	2	2	2					3
40	2	2	2	4	2	2	1	1 1	1	1	1	1	1	5	1	2	3	3	10	30	1	4	1	1	2	4	1	1	1	2	2	2	1	1	2	2		1	1	2	1	1	1	2		3	6
40	1	1	5	1	2	3	1	1 1	1	1	1	1	1	5	1	2	3	1	4	36	2	4	2	1	2	3	1	2	2	2	2	2	2	2	2	2		1	2	2	1	1	2				1
44	2	2	5	1	2	4	1	1 1	1	1	1	1	1	5	1	2	3	3	4	40	2	4	2	1	3	4	1	2	2	2	2	2	2	2	1	2		2	2	2	2	2			4		1
45	1	1	5	1	2	3	1	1 1	1	1	1	3	1	5	1	2	3	3	5	40	2	4	2	1	3	3	1	2	2	2	2	2	2	2	2	2		2	2	1	2	2			4		3
47	2	1	3	4	2	1	1	3 3	1	3	1	3	1	5	1	2	1	1	6	41	2	4	2	2	2	4	1	2	2	2	2	2	2	2	1	1	1	1	2	2	1	1	2				3
48	2	2	1	4	1	1	1	2 2	3	3	1	3	3	5	1	2	1	3	10	38	2	1	2	2	1	4	1	1	2	2	2	2	2	2	1	2		2	2	1	2	2			2		6
48	2	1	3	2	2	3	1	3 3	1	3	1	3	1	5	3		3	3	8	40	2	1	2	2	3	3	1	2	2	2	2	2	2	1	1	2		2	2	2	2	2			1		6
48	1	1	5	1	2	3	1	1 1	1	3	1	3	3	5	1	3	3	3	9	39	2	4	2	2	3	3	1	2	2	2	2	2	2	2	1	2		2	2	2	2	2			1		1
48	2	2	4	4	2	1	1	1 1	1	1	1	1	1	5	1	3	3	1	0.5	47	2	2	2	2	3	3	1	1	2	1	2	2	1	1	1	2		1	1	2	2	2					1
48	2	1	5	1	2	3	1	1 1	1	1	1	1	1	5	1	2	3	1	8	40	2	4	2	1	2	1	1	2	2	2	2	2	2	2	1	2		1	2	2	2	2					3
49	2	2	4	4	2	1	1	1 1	3	3	1	1	1	5	1	2	3	3	7	42	2	5	2	1	1	4	1	1	2	2	2	1	1	2	1	1	2	2	2	1	1	2			2		6
49	1	1	2	2	2	2	1	3 3	1	3	1	3	1	5	3		1	1	7	42	2	1	2	2	3	3	1	2	2	2	2	2	2	2	1	1	2	2	2	2	2	2			1		6
49	1	1	2	1	2	2	1	1 1	1	1	1	3	1	5	1	2	1	1	5	44	2	4	1	2	1	3	1	1	2	1	2	2	2	1	1	1	1	2	2	2	2	2					1
49	1	2	5	1	2	3	1	1 1	1	1	1	1	1	5	1	2	3	1	7	42	2	1	2	1	3	4	1	2	2	2	2	2	2	2	1	2		1	1	1	1	1	2				3
49	1	1	5	1	2	3	1	1 1	1	1	1	1	1	5	1	2	3	1	8	41	2	4	2	1	3	4	1	2	2	2	2	2	2	2	1	2		2	2	2	1	1	2				3
50	2	1	5	1	2	3	1	1 1	1	1	1	3	1	5	1	2	3	3	10	40	2	4	2	1	3	3	2	2	2	2	2	2	2	2	1	2		2	2	1	2	2			4		3
50	1	2	4	1	2	2	1	1 1	1	3	1	3	1	5	1	3	3	3	7	43	2	4	3	1	3	4	1	1	2	2	2	2	1	2	2	2		2	1	1	1	1	1	2		4	3
50	2	2	5	1	2	3	1	1 1	1	1	1	1	1	5	1	2	3	1	7	43	2	4	2	2	2	3	1	2	2	2	2	2	2	2	1	2		2	2	2	1	1	2				3
50	2	1	5	1	2	3	1	3 3	1	3	1	3	1	5	1	2	3	1	9	41	2	1	2	1	3	4	1	2	2	2	2	2	2	2	1	2		2	2	2	1	1	2				3
50	2	2	3	4	2	2	1	1 1	1	3	1	3	1	5	1	2	1	1	5	45	2	1	2	2	2	2	1	2	2	2	2	2	2	2	1	1	1	1	1	1	1	1	2				3
51	2	2	5	1	2	3	1	1 1	1	1	1	1	1	5	1	2	1	1	7	44	2	4	2	1	3	4	1	2	2	2	2	2	2	2	2	2		1	2	2	1	1	2				3
51	1	1	5	1	2	2	1	1 1	1	1	1	1	1	5	1	2	1	1	4	47	2	2	3	2	2	4	1	1	2	2	2	2	1	1	2	2		2	2	2	1	1	2				6
52	2	2	1	4	2	1	3	3 3	3	3	3	3	3	5	2		1	3	12	40	2	4	3	2	1	2	1	1	2	2	1	2	1	2	1	1	3	2	1	1	2	2			1		1
52	2	1	4	2	3	2	1	2 2	3	3	1	1	1	5	3		1	1	7	45	2	4	2	2	2	2	1	2	2	2	2	2	2	2	1	2		1	2	2	2	2			1		1
52	2	1	5	1	2	1	1	1 1	1	1	1	1	1	5	1	4	3	3	2	50	2	2	3	2	2	4	1	2	2	2	2	2	1	2	2	2		1	1	1	2	1	1	1			1
52	2	2	5	1	2	3	1	3 3	1	1	1	1	1	5	1	2	3	1	6	46	2	3	2	1	3	3	1	2	2	2	2	2	2	2	2	2		1	1	1	1	1	2				3
52	2	2	3	4	2	3	1	3 3	1	3	1	1	1	5	1	2	1	1	10	42	2	4	2	1	2	4	1	2	2	2	2	2	1	2	2	1	1	1	1	2	1	1	2				3
52	2	1	5	1	1	3	1	1 1	1	1	1	1	1	5	1	2	3	1	8	44	2	4	2	1	3	4	1	2	2	2	2	2	1	2	2	2		2	2	2	1	1	2				3
52	2	1	4	4	2	3	1	1 1	1	1	1	3	1	5	1	2	3	1	6	46	2	4	2	2	2	3	1	2	2	2	2	2	1	2	1	2		2	2	2	1	1	2				3
53	2	1	4	4	2	3	1	3 3	3	3	1	3	1	5	1	4	1	3	10	43	2	1	2	1	3	3	1	2	2	2	2	2	2	2	2	2		1	1	2	2	2			4		1
53	1	2	3	2	2	2	1	3 3	1	1	1	3	1	5	1	2	1	1	9	44	2	4	2	1	2	3	1	2	2	2	2	2	2	2	1	1	1	2	1	1	1	1	2				3
54	1	2	4	2	2	2	1	1 1	1	3	1	1	1	5	1	2	3	3	10	44	2	4	3	1	2	2	1	1	2	2	2	1	2	2	1	2		1	1	2	2	2			3		1
54	2	1	2	4	2	2	1	1 1	1	1	1	1	1	5	1	2	1	1	13	41	2	1	2	1	1	1	1	1	2	2	2	2	2	2	1	1	1	1	1	1	1	1	1	2		4	3
54	1	2	4	2	2	2	1	1 1	3	3	1	1	1	5	1	2	1	1	30	24	2	4	1	1	1	4	1	2	1	2	2	2	1	1	1	1	1	1	1	2	1	1	2	1		4	2
54	1	2	3	2	2	2	1	3 3	1	3	1	3	1	5	1	2	1	1	7	47	2	4	2	1	2	3	1	2	2	2	2	2	2	2	2	1	1	1	1	1	1	1	2				3
54	1	1	4	1	2	3	1	1 1	1	1	1	3	1	5	1	2	3	1	10	44	2	1	2	1	3	4	1	2	2	2	2	2	2	2	2	2		2	2	2	1	1	2				3
55	2	2	1	4	2	1	3	3 3	3	3	3	3	3	5	2		1	3	10	45	2	4	1	2	1	1	2	1	2	2	2	2	1	2	1	2		2	2	2	2	2			1		1
55	1	2	3	1	2	2	1	1 1	3	3	1	1	3	5	1	2	1	3	20	35	2	4	3	2	1	4	1	1	2	2	2	2	2	1	1	2		1	2	2	1	2			2		6
55	1	1	2	2	2	2	1	1 1	3	3	1	1	3	5	1	2	3	3	13	42	2	4	3	1	2	4	1	1	2	2	2	2	1	1	2	1	2	2	2	1	1	1	1	1		2	1
55	2	1	2	4	2	2	1	1 1	1	1	1	3	1	5	1	2	1	1	15	40	2	1	2	1	1	1	1	1	2	2	2	2	2	2	1	1	1	1	1	1	1	1	1	2		4	1
55	1	1	5	1	2	3	1	1 1	1	1	1	1	1	5	1	2	3	1	7	48	2	4	2	1	2	1	1	2	2	2	2	2	2	2	2	2		2	2	2	1	1	1				3
55	2	1	3	4	2	2	1	1 1	3	1	1	3	1	5	1	2	1	1	4	51	2	4	2	2	2	2	1	1	2	2	2	2	1	2	2	1	2	2	2	2	2	1	2		4		1
56	1	2	5	2	2	2	1	3 3	1	3	1	1	3	5	2		1	3	5	51	2	4	4	2												2		2	2	2	2						6
56	1	2	3	2	2	2	1	1 1	1	1	1	1	3	5	1	2	3	3	15	41	2	5	1	1	1	4	1	2	1	2	2	2	2	1	1	2		1	2	2	1	1	1	2		1	1
56	2	1	1	4	2	2	1	1 1	1	3	1	3	1	5	1	2	1	1	13	43	2	4	2	1	1	1	1	1	2	2	2	2	2	1	1	1	1	1	1	1	1	1	1	2			3
56	1	2	3	2	2	3	1	3 3	1	3	1	3	1	5	1	2	1	1	10	46	2	4	2	1	2	3	1	2	2	2	2	2	1	2	1	1	1	1	1	1	1	1	2				3
57	2	2	4	4	2	1	1	3 3	1	1	1	1	1	5	1	2	1	1	14	43	2	1	3	2	1	4	1	1	2	2	2	2	1	2	2	1	1	2	1	1	2	1	1	2			6
57	2	2	1	4	4	1	2	3 3	1	3	1	3	3	5	3		1	3	13	44	2	2	3	2	2	2	1	2	2	2	2	2	2	2	2	2		2	1	1	1	1	1	1		4	1
57	2	1	1	4	2	2	1	1 1	1	1	1	3	1	5	1	2	1	1	13	44	2	1	2	1	1	1	1	1	2	2	2	2	1	2	2	1	1	1	1	1	1	1	1	2		4	3
57	1	2	4	1	2	1	1	1 1	1	1	1	1	3	5	1	2	1	1	7	50	2	2	1	2	1	4	1	1	1	2	2	2	1	1	2	1	2	2	1	2	1	1	2		2	1	6
60	2	1	5	1	2	3	1	1 1	1	1	1	1	1	5	1	3	1	1	5	55	2	3	2	1	2	3	1	1	2	2	2	1	1	1	1	2		1	1	2	1	2			2	4	1
60	2	1	3	4	3	2	1	1 1	3	3	1	1	3	5	1	2	3	3	6	54	2	4	4	2	1	2	1	1	2	2	2	2	2	2	1	1	2	2	2	2	1	2			4		6
60	1	1	4	1	2	1	1	1 1	3	3	1	1	3	5	1	4	1	1	7	53	2	4	2	2	2	4	1	2	2	2	2	2	1	1	1	2		2	2	2	1	2			4		6
60	1	2	4	2	2	3	1	1 1	1	1	1	1	1	5	1	4	1	1	0.5	59	2	2	4	2	2	2	2	2	2	2	2	2	2	2	1	2		2	1	1	2	2					6
60	1	2	3	2	2	2	1	3 3	1	3	3	3	1	5	1	2	3	3	20	40	2	4	3	2	2	4	1	1	2	2	2	2	1	2	1	1	3	1	1	1	1	1	1	3		2	3
60	2	2	1	4		2	1	2 2	1	3	1	3	1	5	1	2	3	3	25	35	2	4	3	1	1	1	1	1	2	2	2	2	1	2	1	1	1	1	1	1	1	1	1	2		4	3
60	1	2	2	2	2	2	1	1 1	1	1	1	1	1	5	1	2	3	1	10	50	2	4	2	2	2	1	1	2	1	2	1	2	2	1	1	2		2	1	2	1	1	1	2		2	1
60	1	2	5	1	2	3	1	1 1	1	1	1	1	1	5	1	2	1	1	14	46	2	4	2	1	3	1	1	2	2	2	2	2	1	2	1	2		2	2	2	1	1	1				3
60	1	2	2	2	2	2	1	1 1	1	3	1	3	1	5	1	2	1	1	11	49	2	4	3	1	1	1	1	1	2	2	2	2	2	2	2	1	1	1	1	1	1	1	1	2		4	3
60	2	2	1	4	2	2	1	3 3	1	3	1	1	1	5	1	2	3	3	14	46	2	4	3	1	1	1	1	1	1	2	2	2	1	1	1	2		1	2	1	1	1	2	1		4	2
61	2	2	1	4	3	2	1	2 2	1	3	1	3	1	5	1	2	3	3	23	38	2	4	3	1	1	1	1	1	2	2	2	2	2	1	1	1	1	1	1	1	1	1	1	3		4	3
61	2	2	2	2	2	1	1	3 3	1	1	1	1	3	5	1	2	3	1	14	47	2	4	1	1	1	3	1	1	1	2	2	1	1	1	1	2		1	2	1	1	1	2				6
62	1	2	3	2	2	2	1	3 3	1	3	1	3	1	5	3		1	1	17	45	2	4	3	2	1	2	1	2	2	2	2	2	2	2	2	2		2	2	1	2	2			1		6
62	1	2	5	1	2	2	1	1 1	1	1	1	1	3	5	1	2	1	3	15	47	2	4	1	2	2	4	1	1	2	2	2	2	2	2	1	2		2	2	1	2	1	1	1		4	6
65	2	2	3	4	2	2	1	3 3	3	3	3	3	3	5	1	2	1	1	8	57	2	2	2	2	2	4	1	1	2	2	2	2	1	1	2	2		1	2	1	2	1	2		1		6
66	1	2	5	1	2	1	1	3 3	1	3	1	1	1	5	1	2	1	1	11	55	2	4	2	1	3	3	1	2	2	2	2	2	2	2	1	1	1	2	2	1	2	2					3
67	1	2	1	2	2	1	1	1 1	1	1	1	1	1	5	1	2	3	3	15	52	2	4	3	1	1	2	1	1	2	2	2	2	1	2	2	2		2	2	2	2	1	2		4		1
67	2	1	2	2	3	1	1	1 1	1	1	1	1	1	5	1	2	3	1	20	47	2	3	2	2	3	1	1	1	2	2	2	1	1	1	1	2		1	1	2	1	1	2	1		4	1
67	1	2	2	1	2	2	1	1 1	1	1	1	1	1	5	2		3	1	32	35	2	4	1	2	2	2	1	2	1	2	2	2	1	1	1	2		1	2	2	1	1	2	1		4	2
68	2	2	1	4	3	1	1	1 1	3	1	1	1	3	5	1	2	3	3	12	56	2	4	3	2	1	1	1	2	2	1	2	2	1	2	1	2		1	2	1	2	1	2		4		6
69	1	2	2	3		2	1	1 1	1	1	1	1	1	5	1	2	1	1	17	52	2	1	3	2	1	4	1	1	2	2	2	2	1	2	2	1	1	1	1	1	1	1	2	2		2	3
71	1	1	4	1	3	3	1	1 1	1	3	1	3	1	5	1	4	3	3	20	51	2	4	3	1	1	4	1	1	2	2	2	1	1	2	1	1	1	1	2	2	1	1	1	3		4	1
72	1	2	4	1	2	1	1	1 1	1	1	1	1	1	5	1	4	1	1	30	42	2	4	2	2	1	2	1	1	1	1	2	2	2	2	1	2		1	1	1	2	2					1
75	2	1	5	1	3	1	1	1 1	1	1	1	1	3	5	1	2	1	3	20	55	2	4	1	1	1	4	1	1	1	2	2	2	1	1	1	2		2	2	2	1	1	2				6
76	1	2	2	2	4	1	1	3 3	1	3	1	3	3	5	1	2	3	3	5	71	2	4	2	1	1	2	1	1	2	2	2	2	2	2	2	2		1	1	1	1	1	2				1
78	1	2	1	2	2	1	1	2 2	1	3	1	3	3	5	1	2	1	3	10	68	2															2		2	2	2	2	2					1
78	1	1	2	2	2	1	3	3 3	3	3	3	3	3	5	3		1	3	13	65	2	4	2	2	3	1	1	2	2	2	1	2	1	1	1	2		2	1	2	2	2					1
80	2	2	1	4	3	2	3	3 3	3	3	3	3	3	5	3		1	3	1	79	2	4	2	1	1	4	1	1	2	2	2	2	1	1	2	2		2	1	1	2	1	2		1		6
